# Supplementary material for: Knowledge Gaps, Sleep Disturbances, and Energy Imbalance Among Female Field Hockey Players
Source: Nutrients. 2025 Dec 16;17(24):3934. doi: 10.3390/nu17243934 (PMC12735660; doi:10.3390/nu17243934)
Supplement: Supplementary file 1 [file nutrients-17-03934-s001.zip]

Archive with 1 entries (1 files):
- nutrients-3984995-supplementary.pdf
